# Supplementary material for: Diagnostic challenges and Gene-Xpert utility in detecting Mycobacterium tuberculosis among suspected cases of Pulmonary tuberculosis
Source: PLoS One. 2021 May 20;16(5):e0251858. doi: 10.1371/journal.pone.0251858 (PMC8136641; doi:10.1371/journal.pone.0251858)
Supplement: S1 Data — (XLSX) [file pone.0251858.s001.xlsx]

## Sheet: Data sheet
SUBJECT PARTICULARS
ID	RACE	SEX		Adolescent	Adult		Old persons	TB SYMPTOMS						PRESENCE OF RISK FACTORS											Chest X-ray			Sputum AFB		Gene Xpert			MTB Culture
		MALE	FEMALE	15-18 years	19-44 years	45-65 years	65 years and more	Persistent cough	Coughing blood	Prolonged fever	Loss of appetite	Loss of weight	Night Sweating	HIV patient	P/H/O TB	Family members with TB	Close friends with TB	Growth retardation	ESRD	RA	Smoker	DM	COPD	BMI≤ 18.5	No Lesion	Minimal	Moderate	Negative	Positive	Negative	Positive	RIF Resistant	Negative	Positive
1	Chinese	1			1			1	0	1	0	0	0	0	0	0	0	0	0	0	1	0	0	0	1			1		1			1
2	Rungus		1	1				1	0	1	0	0	1	0	0	0	1	0	0	0	0	0	0	0	1			1		1			1
3	Brunei	1			1			1	0	1	1	1	0	0	0	0	0	0	0	0	1	0	0	0	1			1		1			1
4	Malay		1			1		1	1	0	0	0	0	0	1	0	0	0	0	0	0	0	0	1	1			1		1			1
5	Bajau	1				1		1	0	0	0	0	0	0	0	0	0	0	0	0	1	0	0	0	1			1		1			1
6	Chinese	1				1		1	0	0	0	0	0	0	0	0	0	0	0	0	1	0	0	0	1			1		1			1
7	Bugis		1		1			1	0	0	0	1	0	0	0	0	1	0	0	0	0	0	0	0	1			1		1			1
8	Malay		1			1		1	0	1	0	0	0	0	0	0	0	0	0	0	0	0	0	0	1			1		1			1
9	Dusun	1					1	1	0	0	1	0	0	0	0	0	0	0	0	0	1	0	0	1		1			1		1			1
10	Brunei		1		1			1	0	0	0	0	0	0	0	0	0	0	0	0	0	0	0	0	1			1		1			1
12	Bajau		1				1	1	0	0	0	0	0	0	1	0	0	0	0	0	0	0	0	1	1			1		1			1
13	Dusun	1				1		1	0	1	0	0	0	0	0	1	0	0	0	0	1	0	0	0		1			1		1			1
14	Chinese		1				1	1	0	0	0	0	0	0	0	0	1	0	0	0	0	0	0	0	1			1		1			1
15	Bajau		1		1			1	0	0	1	1	0	0	0	1	0	0	0	0	0	0	0	0	1			1		1			1
16	Rungus	1				1		0	1	0	0	0	0	0	0	0	0	0	0	0	1	0	0	1		1			1		1			1
17	Bajau	1		1				0	0	0	0	1	0	0	0	1	1	0	0	0	1	0	0	1		1			1		1			1
18	Chinese	1					1	1	0	1	0	0	0	0	0	0	1	0	0	0	0	0	0	0		1			1		1			1
20	Bajau		1			1		1	0	0	0	1	0	0	0	0	0	0	0	0	0	1	0	1	1			1		1			1
21	Chinese	1					1	1	0	0	0	0	0	0	0	0	0	0	0	0	1	0	0	1	1			1		1			1
23	Dusun	1					1	1	0	0	0	0	0	0	0	0	0	0	0	0	1	0	0	0	1			1		1			1
24	Sino Kadazan		1		1			1	0	0	0	0	0	0	0	0	0	0	0	0	0	0	0	0	1			1		1			1
25	Dusun	1					1	1	0	0	0	0	0	0	0	0	0	0	0	0	0	1	0	0	1			1		1			1
26	Bajau	1				1		1	0	0	0	0	0	0	0	0	1	0	0	0	0	0	0	0	1			1		1			1
27	Sino Kadazan		1			1		1	0	0	0	0	0	0	0	0	0	0	0	0	0	0	0	1	1			1		1			1
28	Chinese		1			1		1	0	0	0	0	0	0	0	0	0	0	0	0	0	1	0	1	1			1		1			1
29	Bugis	1				1		1	0	0	0	0	0	0	0	0	0	0	0	0	0	0	0	0	1			1		1			1
31	Kadazan	1			1			1	1	1	0	0	0	0	0	0	0	0	0	0	0	0	0	0	1			1		1			1
32	Dusun		1		1			1	0	1	0	0	0	0	0	0	0	0	0	0	0	0	0	0	1			1		1			1
33	Bajau	1			1			1	1	0	1	1	0	0	0	0	0	0	0	0	0	0	0	1	1			1		1			1
34	Bajau	1			1			1	0	1	1	1	0	0	0	1	0	0	0	0	1	0	0	1	1			1		1			1
35	Dusun	1			1			1	0	0	0	0	0	0	0	0	0	0	0	0	1	0	0	1	1			1		1			1
36	Chinese		1		1			1	0	1	0	0	0	0	0	0	0	0	0	0	0	0	0	0	1			1		1			1
38	Sino Dusun		1		1			1	1	0	0	0	0	0	0	0	0	0	0	0	0	0	0	0	1			1		1			1
40	Chinese		1			1		1	0	0	0	1	0	0	0	0	0	0	0	0	0	0	0	0	1			1		1			1
41	Bajau	1				1		1	0	0	0	0	0	0	0	0	1	0	0	0	0	0	0	0	1			1		1			1
42	Bajau	1			1			1	0	0	0	0	0	0	0	0	0	0	0	0	0	0	0	0		1		1			1			1
43	Kadazan		1		1			1	1	1	1	1	0	0	0	0	0	0	0	0	0	0	0	1	1			1		1			1
44	Brunei		1			1		1	0	0	0	0	0	0	0	0	0	0	0	0	0	1	0	1	1			1		1			1
45	Bajau	1		1				1	0	0	0	0	0	0	0	1	0	0	0	0	0	0	0	1		1		1			1			1
46	Suluk		1			1		1	1	0	0	1	1	0	0	0	0	0	0	0	0	0	0	1	1			1		1			1
47	Bajau		1		1			1	0	0	0	1	0	0	1	0	0	0	0	0	0	0	0	1	1			1		1			1
48	Malay	1			1			1	0	0	0	0	0	0	0	0	0	0	0	0	0	0	0	0	1			1		1			1
49	Bajau	1				1		1	0	0	1	1	0	0	0	1	0	0	0	0	1	0	0	1		1		1			1			1
50	Bajau		1		1			1	1	0	0	1	1	0	0	0	0	0	0	0	0	0	0	0	1			1		1			1
51	Chinese	1			1			1	0	0	0	0	0	0	0	0	0	0	0	0	0	0	0	0	1			1		1			1
52	Bajau		1		1			1	0	1	0	0	0	0	0	0	0	0	0	0	0	0	0	0		1		1			1			1
53	Dusun		1				1	1	0	0	0	0	0	0	0	0	0	0	0	0	0	0	0	1	1			1		1			1
54	Dusun		1			1		1	0	0	0	0	0	0	0	0	0	0	0	0	0	0	0	0	1			1		1			1
55	Dusun		1		1			1	0	0	0	0	0	0	0	0	1	0	0	0	0	0	0	1	1			1		1			1
56	Malay		1		1			1	0	0	1	0	0	0	0	1	0	0	0	0	0	0	0	0	1			1		1			1
57	Badjao Philipine		1		1			1	0	0	0	0	0	0	1	0	0	0	0	0	0	0	0	0	1			1		1			1
58	Bajau		1		1			1	0	0	1	1	0	0	1	0	0	0	0	0	0	0	0	0	1			1		1			1
59	Bajau	1			1			1	0	1	0	0	0	0	0	0	0	0	0	0	0	0	0	0	1			1		1			1
60	Bajau	1			1			1	0	0	0	0	1	0	0	0	0	0	0	0	0	0	0	0	1			1		1			1
61	Bajau	1			1			1	0	0	0	0	0	0	0	1	0	0	0	0	0	0	0	0	1			1		1			1
62	Dusun	1					1	1	0	1	0	0	0	0	0	0	0	0	0	0	0	1	0	0	1			1		1			1
63	Chinese		1				1	1	0	0	0	0	0	0	0	0	0	0	0	0	0	0	0	1	1			1		1			1
64	Bajau	1			1			1	0	0	0	0	0	0	1	0	0	0	0	0	0	0	0	1		1			1		1			1
65	Bajau	1			1			1	1	0	1	1	0	0	0	0	0	0	0	0	0	0	0	1		1		1			1			1
66	Chinese		1				1	1	0	0	0	0	0	0	0	0	0	0	0	0	1	1	1	0	1			1		1			1
67	Chinese	1				1		1	0	1	1	1	1	0	0	1	0	0	0	0	0	0	0	0		1			1		1			1
69	Malay		1		1			1	0	0	0	0	0	0	0	0	0	0	0	0	0	0	0	0	1			1		1			1
70	Chinese	1					1	1	0	0	0	0	0	0	0	0	0	0	0	0	0	0	0	0	1			1		1			1
71	Chinese		1		1			1	1	0	0	0	0	0	0	0	0	0	0	0	0	0	0	0	1			1		1			1
72	Chinese	1					1	1	0	1	0	0	0	0	0	0	0	0	0	0	0	0	0	0	1			1		1			1
73	Bajau	1			1			1	0	1	0	1	0	0	0	1	0	0	0	0	0	0	0	1		1		1			1			1
74	Dusun		1		1			1	0	1	1	0	0	0	0	0	0	0	0	0	0	0	0	0	1			1		1			1
75	Bajau	1		1				1	1	0	0	0	0	0	0	1	0	0	0	0	0	0	0	1		1			1		1			1
76	Chinese	1					1	1	0	1	1	1	0	0	0	0	0	0	0	0	1	0	0	0		1			1		1			1
77	Bajau	1			1			1	0	0	1	1	0	0	0	0	0	0	0	0	1	0	0	0		1		1			1			1
78	Rungus	1					1	1	1	0	1	1	1	0	1	0	0	0	0	0	0	0	1	1	1			1		1			1
79	Chinese	1				1		1	0	0	0	0	0	0	0	1	0	0	0	0	0	0	0	1	1			1		1			1
80	Chinese	1				1		1	0	0	1	1	0	0	0	0	0	0	0	0	0	0	0	0		1			1		1			1
81	Dusun	1				1		1	0	0	1	1	0	0	0	0	0	0	0	0	1	0	0	0	1			1		1			1
82	Bajau	1					1	1	1	1	0	0	0	0	0	0	0	0	0	0	0	0	0	1	1			1		1			1
83	Britain	1				1		1	1	0	0	0	0	0	0	0	0	0	0	0	1	0	0	0	1			1		1			1
84	Bisaya		1			1		1	0	0	0	0	0	0	0	0	0	0	0	0	1	1	0	1	1			1		1			1
85	Bajau	1					1	1	0	0	0	0	0	0	1	0	0	0	0	0	0	1	0	1	1			1		1			1
86	Suluk	1				1		1	0	0	0	0	0	0	1	0	0	0	0	0	1	0	0	0	1			1		1			1
87	Chinese		1			1		1	0	0	0	0	0	0	0	0	0	0	0	0	0	1	0	1	1			1		1			1
88	Bajau	1				1		1	0	0	0	0	0	0	0	0	0	0	0	0	1	0	0	0	1			1		1			1
89	Malay		1	1				1	0	1	1	1	0	0	0	0	0	0	0	0	0	0	0	0	1			1		1			1
90	Bajau		1	1				1	0	0	0	0	0	0	0	1	0	0	0	0	0	0	0	0		1		1			1			1
91	Jawa	1			1			1	0	0	0	0	0	0	0	1	0	0	0	0	0	0	0	0	1			1		1			1
92	Bajau	1			1			1	1	1	1	1	0	0	0	1	0	0	0	0	0	0	0	1	1			1		1			1
93	Chinese		1				1	1	0	0	0	0	0	0	0	0	0	0	0	0	0	0	0	0	1			1		1			1
94	Sinokadazan	1			1			1	0	1	0	0	0	0	0	0	0	0	0	0	0	0	0	0	1			1		1			1
95	Bajau		1			1		1	0	0	0	0	0	0	0	0	0	0	0	0	0	0	0	0	1			1		1			1
96	Bugis		1		1			1	0	1	0	0	0	0	0	0	0	0	0	0	0	0	0	0	1			1		1			1
97	Bugis	1			1			1	0	1	0	0	0	0	0	0	0	0	0	0	0	0	0	0	1			1		1			1
98	Dusun		1		1			1	0	0	0	0	0	0	0	0	0	0	0	0	0	0	0	0	1			1		1			1
99	Bajau	1			1			1	1	1	1	0	0	0	1	0	0	0	0	0	1	0	0	1	1			1		1			1
100	Bajau	1			1			1	1	1	0	1	1	0	0	1	0	0	0	0	0	0	0	1	1			1		1			1
101	Bajau	1			1			1	1	1	1	1	0	0	1	0	0	0	0	0	1	0	0	1			1	1			1			1
102	Bajau	1			1			1	1	1	1	0	1	0	0	1	0	0	0	0	0	0	0	1			1	1			1	1		1
103	Philipino		1			1		1	0	0	0	0	0	0	0	0	0	0	0	0	0	0	0	0	1			1		1			1
104	Kadazan	1			1			1	0	1	0	0	0	0	0	1	0	0	0	0	1	0	0	1	1			1		1			1
105	Chinese	1					1	1	0	0	0	1	0	0	0	0	0	0	0	0	0	0	0	0		1			1	1			1
106	Kadazan		1		1			1	0	0	1	1	0	0	0	0	0	0	0	0	0	0	0	0	1			1		1			1
107	Jawa	1				1		1	0	0	0	0	0	0	0	0	0	0	0	0	0	0	0	0	1			1		1			1
108	Chinese		1					1	0	0	0	0	0	0	0	0	0	0	0	0	0	1	0	0	1			1		1			1
109	Chinese		1			1		1	0	0	0	0	0	0	0	0	0	0	0	0	0	0	0	0	1			1		1			1
110	Bajau	1				1		1	0	0	0	0	0	0	0	0	0	0	0	0	0	0	0	1	1			1		1			1
111	Brunei		1		1			1	0	0	0	0	0	0	0	0	0	0	0	0	0	0	0	1	1			1		1			1
112	Chinese		1				1	1	0	0	0	0	0	0	0	0	0	0	0	0	0	0	0	0	1			1		1			1
113	India	1			1			1	0	1	1	1	0	0	0	0	0	0	0	0	0	0	0	1		1			1		1			1
114	Bisaya	1			1			1	1	1	1	0	1	0	0	1	0	0	0	0	0	0	0	0	1			1		1			1
115	Bajau		1			1		1	1	0	0	0	0	0	0	0	0	0	0	0	0	0	0	0	1			1		1			1
116	Bajau	1			1			1	1	1	1	1	0	0	0	0	1	0	0	0	1	0	0	1		1			1		1			1
117	Bugis	1			1			1	0	1	1	1	0	0	0	1	0	0	0	0	1	0	0	1		1			1		1			1
118	Ubian		1			1		1	0	1	0	0	0	0	0	0	0	0	0	0	0	0	0	0	1			1		1			1
119	Bajau	1				1		1	0	1	0	0	0	0	0	0	0	0	0	0	1	0	0	0	1			1		0	1		1
120	chinese	1			1			1	0	1	0	0	0	0	0	0	0	0	0	0	0	0	0	0	1			1		1			1
121	Bajau		1		1			1	0	1	0	0	0	0	0	0	0	0	0	0	0	0	0	0	1			1		1			1
122	Chinese		1				1	1	0	0	1	1	0	0	0	0	0	0	0	0	0	1	0	0	1			1		1			1
123	Chinese	1				1		1	0	0	1	1	0	0	0	0	0	0	0	0	0	1	0	0	1			1		1			1
124	Malay		1	1				1	0	1	0	0	1	0	0	0	0	0	0	0	0	0	0	1	1			1		1			1
125	Chinese	1					1	1	0	0	0	0	0	0	0	0	0	0	0	0	0	1	0	0	1			1		1			1
126	Bajau		1		1			1	0	1	0	0	0	0	0	0	0	0	0	0	0	0	0	0	1			1		1			1
127	Kadazan	1				1		1	0	1	0	0	0	0	1	0	0	0	0	0	1	0	0	0	1			1		1			1
128	Kadazan		1		1			1	0	0	0	1	1	0	0	0	0	0	0	0	0	0	0	0	1			1		1			1
129	Chinese		1				1	1	0	1	1	0	0	0	0	0	0	0	0	0	0	1	0	0	1			1		1			1
130	Dusun		1		1			1	0	1	0	0	0	0	0	1	0	0	0	0	0	0	0	0	1			1		1			1
131	Dusun		1				1	1	0	0	0	0	0	0	0	0	0	0	0	0	0	0	0	0	1			1		1			1
132	Bajau		1		1			1	1	0	1	1	0	0	0	0	0	0	0	0	0	0	0	0	1			1			1			1
175	Dusun	1				1		1	0	1	0	0	1	0	0	0	0	0	0	0	0	0	0	0	1			1		1			1
176	Sino Kadazan		1		1			1	0	0	1	0	1	0	0	0	0	0	0	0	0	0	0	1	1			1		1			1
177	Suluk	1		1				1	0	1	1	1	1	0	0	1	0	0	0	0	0	0	0	0	1			1			1			1
178		1				1		1	0	1	0	0	0	0	0	0	0	0	0	0	0	0	0	0	1			1		1			1
179	Bisaya		1		1			1	0	1	0	1	1	0	0	0	0	0	0	0	0	0	0	0	1			1		1			1
180	Bajau	1				1		1	0	0	0	1	0	0	0	0	1	0	0	0	0	0	0	0			1	1			1			1
181	Bajau	1			1			1	0	1	0	0	0	0	0	1	0	0	0	0	0	1	0	0	1			1		1			1
182	Dusun	1				1		1	0	0	0	0	0	0	0	1	0	0	1	0	0	0	0	0	1			1		1			1
183	Chinese		1			1		1	1	0	0	1	0	0	0	0	0	0	0	0	0	1	0	0	1			1		1			1
184	Timur		1		1			1	1	0	1	1	0	0	0	0	0	0	0	0	0	0	0	0		1		1		1			1
185	Bugis	1				1		1	1	0	0	1	1	0	0	0	0	0	0	0	0	0	0	0	1			1		1			1
186	Bajau		1	1				1	0	0	0	1	0	0	0	0	0	0	0	0	0	0	0	0	1			1		1			1
187	Malay	1			1			1	0	1	1	0	0	0	0	1	0	0	0	0	1	0	0	1		1		1		1				1
188	Chinese		1		1			1	0	0	0	0	0	0	0	0	0	0	0	0	0	0	0	0	1			1		1			1
189	Kadazan		1	1				1	0	1	1	1	1	0	0	0	0	0	0	0	0	0	0	0	1			1		1			1
190	Chinese		1		1			1	0	1	0	0	0	0	0	0	0	0	0	0	0	0	0	1	1			1		1			1
191	Bajau	1				1		1	1	1	1	1	0	0	0	0	0	0	0	0	0	0	0	0		1		1			1			1
192	Bajau	1			1			1	0	1	1	1	1	0	0	1	0	0	0	0	0	0	0	0	1			1		1			1
193	Dusun	1				1		1	0	1	0	0	0	0	0	0	0	0	0	0	0	0	0	0		1			1		1			1
194	Bajau	1			1			1	0	0	1	0	0	0	0	1	0	0	0	0	0	0	0	0	1			1		1			1
195	Bajau	1				1		1	1	1	1	1	1	0	1	1	0	0	0	0	0	0	0	0		1		1		1			1
196	Chinese	1					1	1	1	1	0	0	0	0	0	0	0	0	0	0	0	0	1	0		1		1		1			1
197	Bugis	1				1		1	0	0	0	0	0	0	0	0	0	0	0	0	1	0	0	0			1	1			1			1
198	Bajau	1			1			1	1	1	1	1	0	0	1	0	0	0	0	0	0	0	1	0		1		1		1			1
199	Bajau		1			1		1	1	0	0	0	0	0	0	0	0	0	0	0	0	0	0	0	1			1		1			1
200	Bajau	1			1			1	1	1	1	1	1	0	0	1	0	0	0	0	0	0	0	1		1			1		1			1
201	Kadazan		1			1		1	1	0	1	1	1	0	0	1	0	0	0	0	0	0	0	1		1		1			1			1
202	Bajau	1			1			1	0	1	1	1	1	0	1	0	0	0	0	0	0	0	0	0	1			1		1			1
203	Bajau	1			1			0	0	0	0	1	0	0	1	0	0	0	0	0	0	0	0	1	1			1		1			1
204	Chinese		1				1	1	0	0	1	1	0	0	0	0	0	0	0	0	0	0	0	0		1		1		1			1
205	Bajau		1			1		1	0	1	1	1	1	0	0	1	0	0	0	0	0	0	0	0	1			1		1			1
206	Bajau	1			1			1	1	1	0	0	0	0	0	0	0	0	0	0	1	0	0	0		1		1			1			1
207	Kadazan		1		1			1	0	1	1	0	0	0	0	0	1	0	0	0	0	0	0	0	1			1		1			1
208	Bajau	1		1				1	1	1	1	1	1	0	0	1	0	0	0	0	0	0	0	1		1		1			1			1
209	Chinese		1		1			1	0	0	1	0	0	0	0	0	0	0	0	0	0	0	0	0	1			1		1			1
210	Bajau		1		1			1	1	1	1	0	0	0	0	0	0	0	0	0	0	0	0	0	1			1		1			1
211	Chinese		1			1		1	0	0	1	0	0	0	0	0	0	0	0	0	0	0	0	0	1			1		1			1
212	Bajau	1					1	1	0	1	0	0	0	0	0	0	0	0	0	0	0	0	0	0	1			1		1			1
213	Suluk	1			1			1	1	1	0	0	0	0	0	0	0	0	0	0	0	0	0	0		1		1			1			1
214	Suluk		1			1		1	0	0	1	1	0	0	0	0	0	0	0	0	0	0	0	0	1			1		1			1
215	Timur		1	1				1	0	1	1	0	1	0	0	1	0	0	0	0	0	0	0	0		1			1	1			1
216	Bajau		1			1		1	1	0	1	1	0	0	0	0	0	0	0	0	0	0	0	0	1			1		1			1
217	Sino Rungus		1		1			1	0	0	0	0	0	0	0	0	0	0	0	0	0	0	0	0	1			1		1			1
218	Bajau		1		1			1	0	1	1	1	1	0	0	1	0	0	0	0	0	0	0	1	1			1		1			1
219	Bajau	1			1			1	0	0	1	1	0	0	0	1	0	0	0	0	0	0	0	1	1			1		1			1
220	Chinese		1				1	1	0	0	0	0	0	0	0	0	0	0	0	0	0	0	0	0	1			1		1			1
221	Bugis		1		1			1	0	0	0	0	0	0	0	0	0	0	0	0	0	0	0	0	1			1		1			1
222	Pakistan	1				1		1	0	0	0	0	0	0	0	0	0	0	0	0	0	0	0	0	1			1		1			1
223	Bajau		1		1			1	0	0	0	0	0	0	0	1	0	0	0	0	0	0	0	0	1			1		1			1
224	Dusun		1			1		1	0	0	0	0	0	0	0	0	0	0	0	0	0	0	0	0	1			1		1			1
225	Dusun	1			1			1	0	0	0	0	0	0	0	0	0	0	0	0	0	0	0	0	1			1		1			1
226	Kadazan		1			1		1	0	1	1	1	0	0	0	0	0	0	0	0	0	0	0	0	1			1		1			1
227	Malay		1			1		1	0	0	1	0	0	0	0	0	0	0	0	0	0	0	0	0	1			1		1			1
228	Bajau	1				1		1	0	1	1	0	0	0	0	1	0	0	0	0	1	0	0	0	1			1		1			1
229	Chinese	1			1			1	0	0	1	1	0	0	0	1	0	0	0	0	0	0	0	1	1			1		1			1
230	Dusun		1		1			1	1	0	0	0	0	0	0	0	0	0	0	0	0	0	0	1	1			1		1			1
231	Bajau	1				1		1	0	0	1	1	0	0	0	1	0	0	0	0	0	0	0	0	1			1		1			1
232	Bajau		1		1			1	0	0	0	0	0	0	0	0	0	0	0	0	0	0	0	1	1			1		1			1
233	Bajau		1		1			1	0	0	0	0	0	0	0	1	0	0	0	0	0	0	0	0	1			1		1			1
234	Dusun		1			1		1	0	0	0	0	0	0	0	0	0	0	0	0	0	0	0	0	1			1		1			1
235	Chinese		1				1	1	0	0	0	0	0	0	0	0	0	0	0	0	0	0	0	0	1			1		1			1
236	Kadazan		1				1	1	0	0	0	0	0	0	0	0	0	0	0	0	0	0	0	1	1			1		1			1
237	Sungai		1	1				1	0	0	0	0	0	0	0	0	0	0	0	0	0	0	0	0	1			1		1			1
238	Bajau		1			1		1	1	0	1	0	0	0	0	1	0	0	0	0	0	0	0	1	1			1		1			1
239	Bajau		1		1			1	0	0	1	1	0	0	0	0	0	0	0	0	0	0	0	1		1		1		1			1
240	Murut	1			1			1	1	0	0	0	0	0	0	0	0	0	0	0	0	0	0	0	1			1		1			1
241	Kadazan		1			1		1	0	1	1	0	0	0	0	0	0	0	0	0	0	0	0	0	1			1		1			1
242	Dusun	1					1	1	0	0	1	1	0	0	0	1	0	0	0	0	0	0	0	1	1			1		1			1
243	Sungai		1	1				1	0	0	0	1	0	0	0	0	0	0	0	0	0	0	0	1	1			1		1			1
244	Bajau	1			1			1	0	0	1	0	0	0	0	0	0	0	0	0	1	0	0	0	1			1		1			1
245	Bajau	1			1			1	0	0	0	1	0	0	0	0	1	0	0	0	1	0	0	0	1			1		1			1
246	Bajau	1			1			1	0	0	0	0	0	0	0	0	1	0	0	0	1	0	0	0			1		1		1			1
247	Bajau		1		1			1	0	1	1	0	0	0	0	1	0	0	0	0	0	0	0	0	1			1		1			1
248	Chinese		1			1		1	0	0	1	0	0	0	0	0	0	0	0	0	0	0	0	0	1			1		1			1
249	Bajau	1				1		1	1	1	1	1	1	0	0	0	0	0	0	0	0	1	0	0		1		1			1			1
250	Bajau	1			1			1	0	0	0	0	0	0	0	0	1	0	0	0	1	0	0	0	1			1		1			1
x002	Bajau		1		1			1	0	1	0	1	0	0	0	1	0	0	0	0	0	0	0	1		1		1			1			1
x003	Bajau		1		1			1	0	0	0	1	1	0	0	0	0	0	0	0	0	0	0	0		1		1			1			1
x004	Bajau		1		1			1	0	1	1	1	0	0	0	1	0	0	0	0	0	0	0	0			1		1		1			1
x005	Bajau		1			1		1	0	0	0	0	0	0	0	0	0	0	0	0	0	0	0	1		1			1		1			1
x006	Brunei	1			1			1	0	1	1	1	1	0	0	0	0	0	0	0	1	0	0	1			1		1		1			1
x007	Toraja		1		1			1	1	0	0	1	0	0	0	0	1	0	0	0	0	0	0	0		1			1		1			1
x008	Dusun		1		1			1	0	0	1	1	0	0	0	0	1	0	0	0	0	0	0	1		1			1		1			1
x009	Chinese	1			1			1	0	0	0	0	0	0	0	0	1	0	0	0	1	1	0	0		1			1		1			1
x010	Bajau	1			1			1	0	0	1	1	0	0	0	0	0	0	0	0	1	0	0	1			1		1		1			1
x011	Kadazan	1					1	1	0	1	1	0	0	0	0	0	0	0	0	0	1	0	0	1			1		1		1			1
x012	Bajau	1			1			1	0	0	1	1	0	0	0	0	0	0	0	0	0	0	0	1			1		1		1			1
x013	Bajau	1				1		1	1	0	0	0	0	0	1	0	0	0	0	0	1	0	0	1		1			1		1			1
x014	Bajau		1		1			1	1	0	1	1	1	0	0	1	0	0	0	0	0	0	0	1		1			1		1			1
x015	Bajau		1	1				1	1	0	1	1	0	0	0	1	0	0	0	0	0	0	0	1		1			1		1			1
x016	Bajau	1			1			1	0	0	0	0	0	0	0	0	0	0	0	0	1	1	0	1			1		1		1			1
x017	Chinese		1				1	1	0	0	0	1	0	0	0	0	0	0	0	0	0	1	0	1			1		1		1			1
x018	Bajau		1	1				1	0	0	0	0	0	0	0	0	0	0	0	0	0	1	0	1		1			1		1			1
x019	Bajau		1		1			1	0	1	1	1	0	0	1	0	0	0	0	0	0	0	0	1		1			1		1			1
x020	Tidung	1			1			1	0	0	0	1	0	0	0	0	0	0	0	0	0	0	0	1		1			1		1			1
x021	Bajau	1			1			1	0	1	1	1	1	0	0	1	0	0	0	0	0	0	0	1			1		1		1			1
x022	Bugis		1			1		1	1	0	0	1	1	0	0	0	0	0	0	0	0	0	0	1		1			1		1			1
x023	Chinese	1					1	1	0	1	0	0	0	0	0	0	0	0	0	0	0	1	0	0		1			1		1			1
x024	Bajau	1				1		1	0	0	1	0	0	0	0	0	0	0	0	0	0	0	0	1		1			1		1			1
x025	Suluk	1				1		1	0	1	0	0	0	0	0	0	0	0	0	0	0	0	0	1			1		1		1			1
x026	Bajau	1			1			1	1	0	0	1	0	0	0	1	0	0	0	0	0	0	0	1		1			1		1			1
x027	Chinese	1				1		1	0	0	0	0	0	0	0	0	0	0	0	0	0	0	0	1		1			1		1			1
x028	Dusun	1			1			1	1	1	1	1	0	0	1	0	0	0	0	0	0	0	0	1			1		1		1			1
x029	Bajau		1	1				0	0	0	0	0	0	0	0	1	0	0	0	0	0	0	0	1		1			1		1			1
x030	Bajau		1	1				1	1	0	1	0	1	0	0	1	0	0	0	0	0	0	0	1			1		1		1			1
x031	Filipino		1	1				1	1	0	0	1	0	0	0	0	0	0	0	0	0	0	0	1		1			1		1			1
x032	SinoKadazan	1					1	1	0	1	0	0	0	0	0	0	0	0	0	0	0	0	0	1		1			1		1			1
x033	Bajau	1			1			1	0	1	0	0	0	0	0	0	1	0	0	0	0	0	0	1		1			1		1			1
x034	Ubian		1		1			1	1	0	1	0	0	0	0	0	0	0	0	0	0	0	0	1		1			1		1			1
x035	Bajau		1		1			1	0	1	0	0	0	0	0	0	0	0	0	0	0	0	0	1		1			1		1			1
		120	115	19	111	69	35	231	52	85	83	84	33	0	19	51	18	0	1	0	42	22	4	89	158	61	16	185	50	164	71	1	164	71
														MTB culture	Sputum for AFB		Gene Xpert		Total					Based on diagnosis on latest data
															Positive	Negative	Positive	Negative								TP	FP	TN	Fn	Sen	spe	PPV	NPV	accuracy
														Positive	49 (a)	22 (c)	70 (a)	1 (c)	71						sptmAFB	49	1	163	22	69.0141	99.3902	98	88.1081	90.2128
														Negative	1 (b)	163 (d)	1 (b)	163(d)	164
														Total	50	185	71	164	235						genexpert	70	1	163	1	98.5915	99.3902	98.5915	99.3902	99.1489
																									Gold standard:	Sputum culture
